# Supplementary material for: Characterization of Mutations Causing CYP21A2 Deficiency in Brazilian and Portuguese Populations
Source: Int J Mol Sci. 2021 Dec 28;23(1):296. doi: 10.3390/ijms23010296 (PMC8745212; doi:10.3390/ijms23010296)
Supplement: Supplementary file 1 [file ijms-23-00296-s001.zip]

Archive with 1 entries (1 files):
- ijms-1522130-SI.pdf
